# Supplementary material for: Casein Kinase 1 Phosphomimetic Mutations Negatively Impact Connexin-43 Gap Junctions in Human Pluripotent Stem Cell-Derived Cardiomyocytes
Source: Biomolecules. 2024 Jan 2;14(1):61. doi: 10.3390/biom14010061 (PMC10813327; doi:10.3390/biom14010061)
Supplement: Supplementary file 1 [file biomolecules-14-00061-s001.zip]

Archive with 8 entries (7 files):
- biomolecules-2740493-supplementary ALL  REVISION/
- biomolecules-2740493-supplementary ALL  REVISION/biomolecules-2740493-supplementary REVISION.pdf
- biomolecules-2740493-supplementary ALL  REVISION/Figure S1.tif
- biomolecules-2740493-supplementary ALL  REVISION/Figure S2.tif
- biomolecules-2740493-supplementary ALL  REVISION/Figure S3.tif
- biomolecules-2740493-supplementary ALL  REVISION/Figure S4.tif
- biomolecules-2740493-supplementary ALL  REVISION/Video S1 A-WT hPSC-CMs  D20.MP4
- biomolecules-2740493-supplementary ALL  REVISION/Video S1 B- S3E mutants hPSC-CMs D20.MP4
